# Supplementary material for: Gene Loss DB: a curated database for gene loss in mammals—the cetacean collection
Source: Database (Oxford). 2025 Sep 24;2025:baaf065. doi: 10.1093/database/baaf065 (PMC12462620; doi:10.1093/database/baaf065)
Supplement: baaf065_Supplemental_Files [file baaf065_supplemental_files.zip]

Archive with 2 entries (2 files):
- Supplementary Table 1_Revised.pdf
- Supplementary table 2_revised.pdf
